# Supplementary material for: Diverse coping strategies for food insecurity: A qualitative study of economically precarious households in India in the context of COVID-19
Source: PLoS One. 2026 Jun 10;21(6):e0350020. doi: 10.1371/journal.pone.0350020 (PMC13252718; doi:10.1371/journal.pone.0350020)
Supplement: S3 File — (XLSX) [file pone.0350020.s003.xlsx]

## Sheet: Sheet1
	Rural migrant family	Rural non-migrant/migrant family member	Urban migrant	Urban-non-migrant
Households	2	4	4	5
Interviews	7	17	16	20
Frequency of coded segments*
Consumption Compromises	26	79	52	84
Changes to household composition	2	8	6	8
Trade-offs between food/health/education	9	23	18	34
Access to government entitlements	4	17	10	17
Access to local support networks/non-government support	12	15	11	28
Loss of/few employment opportunities	10	9	18	20
*The frequency of coded segments is not related to severity or frequency of on-ground occurences, and should be interpretted with caution. For example, having sugared water and reducing meat consumption would both count as 1 coded segment. Similarly, participants sometimes talk at length about a strategy at once, which gets counted as one segment and sometimes in a fragmented manner. This is then…
